# Supplementary material for: Magnocellular Based Visual Motion Training Improves Reading in Persian
Source: Sci Rep. 2019 Feb 4;9:1142. doi: 10.1038/s41598-018-37753-7 (PMC6361887; doi:10.1038/s41598-018-37753-7)
Supplement: Supplementary file 1 — Dataset 1 [file 41598_2018_37753_MOESM1_ESM.zip]

Archive with 99 entries (82 files):
- Magnocellular based visual motion training/
- Magnocellular based visual motion training/RDK modified.jar
- Magnocellular based visual motion training/randot.jar
- Magnocellular based visual motion training/RDK/
- Magnocellular based visual motion training/RDK/META-INF/
- Magnocellular based visual motion training/RDK/META-INF/MANIFEST.MF
- Magnocellular based visual motion training/RDK/Randot Jar.jardesc
- Magnocellular based visual motion training/RDK/.classpath
- Magnocellular based visual motion training/RDK/uk/
- Magnocellular based visual motion training/RDK/uk/ac/
- Magnocellular based visual motion training/RDK/uk/ac/ox/
- Magnocellular based visual motion training/RDK/uk/ac/ox/comlab/
- Magnocellular based visual motion training/RDK/uk/ac/ox/comlab/randomdot/
- Magnocellular based visual motion training/RDK/uk/ac/ox/comlab/randomdot/ui/
- Magnocellular based visual motion training/RDK/uk/ac/ox/comlab/randomdot/ui/SettingsWindow.class
- Magnocellular based visual motion training/RDK/uk/ac/ox/comlab/randomdot/ui/DoubleSettingControl.class
- Magnocellular based visual motion training/RDK/uk/ac/ox/comlab/randomdot/ui/ColourSettingControl$1.class
- Magnocellular based visual motion training/RDK/uk/ac/ox/comlab/randomdot/ui/EnumSettingControl.class
- Magnocellular based visual motion training/RDK/uk/ac/ox/comlab/randomdot/ui/SettingsWindow$1$1.class
- Magnocellular based visual motion training/RDK/uk/ac/ox/comlab/randomdot/ui/SettingControl.class
- Magnocellular based visual motion training/RDK/uk/ac/ox/comlab/randomdot/ui/ColourSettingControl.class
- Magnocellular based visual motion training/RDK/uk/ac/ox/comlab/randomdot/ui/IntSettingControl.class
- Magnocellular based visual motion training/RDK/uk/ac/ox/comlab/randomdot/ui/MainForm.class
- Magnocellular based visual motion training/RDK/uk/ac/ox/comlab/randomdot/ui/SettingsWindow$2.class
- Magnocellular based visual motion training/RDK/uk/ac/ox/comlab/randomdot/ui/FullScreenMode$1.class
- Magnocellular based visual motion training/RDK/uk/ac/ox/comlab/randomdot/ui/NumberSettingControl$1.class
- Magnocellular based visual motion training/RDK/uk/ac/ox/comlab/randomdot/ui/BooleanSettingControl.class
- Magnocellular based visual motion training/RDK/uk/ac/ox/comlab/randomdot/ui/SettingsWindow$4.class
- Magnocellular based visual motion training/RDK/uk/ac/ox/comlab/randomdot/ui/FullScreenUI$WindowKeyListener.class
- Magnocellular based visual motion training/RDK/uk/ac/ox/comlab/randomdot/ui/SettingsWindow$1.class
- Magnocellular based visual motion training/RDK/uk/ac/ox/comlab/randomdot/ui/MainForm$1.class
- Magnocellular based visual motion training/RDK/uk/ac/ox/comlab/randomdot/ui/SettingsWindow$3.class
- Magnocellular based visual motion training/RDK/uk/ac/ox/comlab/randomdot/ui/NumberSettingControl$InputValidator.class
- Magnocellular based visual motion training/RDK/uk/ac/ox/comlab/randomdot/ui/FullScreenUI$WindowClickListener.class
- Magnocellular based visual motion training/RDK/uk/ac/ox/comlab/randomdot/ui/LongSettingControl.class
- Magnocellular based visual motion training/RDK/uk/ac/ox/comlab/randomdot/ui/FullScreenUI.class
- Magnocellular based visual motion training/RDK/uk/ac/ox/comlab/randomdot/ui/SettingsWindow$5.class
- Magnocellular based visual motion training/RDK/uk/ac/ox/comlab/randomdot/ui/FullScreenMode.class
- Magnocellular based visual motion training/RDK/uk/ac/ox/comlab/randomdot/ui/UIManager.class
- Magnocellular based visual motion training/RDK/uk/ac/ox/comlab/randomdot/ui/NumberSettingControl.class
- Magnocellular based visual motion training/RDK/uk/ac/ox/comlab/randomdot/util/
- Magnocellular based visual motion training/RDK/uk/ac/ox/comlab/randomdot/util/Long.class
- Magnocellular based visual motion training/RDK/uk/ac/ox/comlab/randomdot/util/PropertyManager$TestingMethod.class
- Magnocellular based visual motion training/RDK/uk/ac/ox/comlab/randomdot/util/PropertyManager.class
- Magnocellular based visual motion training/RDK/uk/ac/ox/comlab/randomdot/util/PropertyManager$DotMotion.class
- Magnocellular based visual motion training/RDK/uk/ac/ox/comlab/randomdot/util/CSVWriter.class
- Magnocellular based visual motion training/RDK/uk/ac/ox/comlab/randomdot/util/Int.class
- Magnocellular based visual motion training/RDK/uk/ac/ox/comlab/randomdot/util/TableWriter.class
- Magnocellular based visual motion training/RDK/uk/ac/ox/comlab/randomdot/util/Vector2D.class
- Magnocellular based visual motion training/RDK/uk/ac/ox/comlab/randomdot/util/Num.class
- Magnocellular based visual motion training/RDK/uk/ac/ox/comlab/randomdot/util/ResolutionIndependent.class
- Magnocellular based visual motion training/RDK/uk/ac/ox/comlab/randomdot/util/Floating.class
- Magnocellular based visual motion training/RDK/uk/ac/ox/comlab/randomdot/util/Tools.class
- Magnocellular based visual motion training/RDK/uk/ac/ox/comlab/randomdot/util/ExtensionFileFilter.class
- Magnocellular based visual motion training/RDK/uk/ac/ox/comlab/randomdot/board/
- Magnocellular based visual motion training/RDK/uk/ac/ox/comlab/randomdot/board/PeriodicReversalMotion$ReversalManager.class
- Magnocellular based visual motion training/RDK/uk/ac/ox/comlab/randomdot/board/MotionFactory.class
- Magnocellular based visual motion training/RDK/uk/ac/ox/comlab/randomdot/board/GraphicalItemFactory.class
- Magnocellular based visual motion training/RDK/uk/ac/ox/comlab/randomdot/board/ItemMotion.class
- Magnocellular based visual motion training/RDK/uk/ac/ox/comlab/randomdot/board/Item.class
- Magnocellular based visual motion training/RDK/uk/ac/ox/comlab/randomdot/board/SpawningManager.class
- Magnocellular based visual motion training/RDK/uk/ac/ox/comlab/randomdot/board/GameBoardObserver.class
- Magnocellular based visual motion training/RDK/uk/ac/ox/comlab/randomdot/board/ItemFactory.class
- Magnocellular based visual motion training/RDK/uk/ac/ox/comlab/randomdot/board/UniformItemFactory.class
- Magnocellular based visual motion training/RDK/uk/ac/ox/comlab/randomdot/board/ConstantMotion.class
- Magnocellular based visual motion training/RDK/uk/ac/ox/comlab/randomdot/board/RandomMotionGenerator.class
- Magnocellular based visual motion training/RDK/uk/ac/ox/comlab/randomdot/board/RoundDotFactory.class
- Magnocellular based visual motion training/RDK/uk/ac/ox/comlab/randomdot/board/ArbitraryDirectionGenerator.class
- Magnocellular based visual motion training/RDK/uk/ac/ox/comlab/randomdot/board/GameBoard.class
- Magnocellular based visual motion training/RDK/uk/ac/ox/comlab/randomdot/board/RoundDot.class
- Magnocellular based visual motion training/RDK/uk/ac/ox/comlab/randomdot/board/PeriodicReversalMotion.class
- Magnocellular based visual motion training/RDK/uk/ac/ox/comlab/randomdot/game/
- Magnocellular based visual motion training/RDK/uk/ac/ox/comlab/randomdot/game/ConstantValue.class
- Magnocellular based visual motion training/RDK/uk/ac/ox/comlab/randomdot/game/OverallManager.class
- Magnocellular based visual motion training/RDK/uk/ac/ox/comlab/randomdot/game/ResultsWriter.class
- Magnocellular based visual motion training/RDK/uk/ac/ox/comlab/randomdot/game/Staircase$Move.class
- Magnocellular based visual motion training/RDK/uk/ac/ox/comlab/randomdot/game/Staircase.class
- Magnocellular based visual motion training/RDK/uk/ac/ox/comlab/randomdot/game/GameManager.class
- Magnocellular based visual motion training/RDK/uk/ac/ox/comlab/randomdot/game/BoardManager.class
- Magnocellular based visual motion training/RDK/uk/ac/ox/comlab/randomdot/game/StaircaseWithControls.class
- Magnocellular based visual motion training/RDK/uk/ac/ox/comlab/randomdot/game/TestMutableValue.class
- Magnocellular based visual motion training/RDK/uk/ac/ox/comlab/randomdot/main/
- Magnocellular based visual motion training/RDK/uk/ac/ox/comlab/randomdot/main/Main.class
- Magnocellular based visual motion training/RDK/.project
- Magnocellular based visual motion training/RDK/doc/
- Magnocellular based visual motion training/RDK/doc/index.html
- Magnocellular based visual motion training/digit counting/
- Magnocellular based visual motion training/digit counting/digit counting.exe
- Magnocellular based visual motion training/dot counting/
- Magnocellular based visual motion training/dot counting/test/
- Magnocellular based visual motion training/dot counting/test/MyTest.mdb
- Magnocellular based visual motion training/dot counting/test/mytest2.vshost.exe.config
- Magnocellular based visual motion training/dot counting/test/mytest2.pdb
- Magnocellular based visual motion training/dot counting/test/mytest2.exe.config
- Magnocellular based visual motion training/dot counting/test/Right.wav
- Magnocellular based visual motion training/dot counting/test/mytest2.vshost.exe
- Magnocellular based visual motion training/dot counting/test/mytest2.exe
- Magnocellular based visual motion training/dot counting/test/fail.wav
- Magnocellular based visual motion training/dot counting/test/mytest2.vshost.exe.manifest
