# Supplementary material for: Magnocellular Based Visual Motion Training Improves Reading in Persian
Source: Sci Rep. 2019 Feb 4;9:1142. doi: 10.1038/s41598-018-37753-7 (PMC6361887; doi:10.1038/s41598-018-37753-7)
Supplement: Supplementary file 1 — Dataset 1 [file 41598_2018_37753_MOESM1_ESM.zip › Magnocellular based visual motion training/RDK/Randot Jar.jardesc]

<?xml version="1.0" encoding="UTF-8"?>
<jardesc>
<jar path="MovingDot/randot.jar"/>
<options buildIfNeeded="true" compress="true" descriptionLocation="/MovingDot/Randot Jar.jardesc" exportErrors="true" exportWarnings="true" includeDirectoryEntries="false" overwrite="false" saveDescription="true" storeRefactorings="false" useSourceFolders="false"/>
<storedRefactorings deprecationInfo="true" structuralOnly="false"/>
<selectedProjects/>
<manifest generateManifest="true" mainClassHandleIdentifier="=MovingDot/src&lt;uk.ac.ox.comlab.randomdot.main{Main.java[Main" manifestLocation="" manifestVersion="1.0" reuseManifest="false" saveManifest="false" usesManifest="true">
<sealing sealJar="false">
<packagesToSeal/>
<packagesToUnSeal/>
</sealing>
</manifest>
<selectedElements exportClassFiles="true" exportJavaFiles="false" exportOutputFolder="false">
<javaElement handleIdentifier="=MovingDot"/>
</selectedElements>
</jardesc>
