# Supplementary material for: Magnocellular Based Visual Motion Training Improves Reading in Persian
Source: Sci Rep. 2019 Feb 4;9:1142. doi: 10.1038/s41598-018-37753-7 (PMC6361887; doi:10.1038/s41598-018-37753-7)
Supplement: Supplementary file 1 — Dataset 1 [file 41598_2018_37753_MOESM1_ESM.zip › Magnocellular based visual motion training/dot counting/test/mytest2.vshost.exe.config]

<?xml version="1.0" encoding="utf-8" ?>
<configuration>
    <configSections>
    </configSections>
    <connectionStrings>
        <add name="mytest2.Properties.Settings.MyTestCS" connectionString="Provider=Microsoft.Jet.OLEDB.4.0;Data Source=|DataDirectory|\MyTest.mdb"
            providerName="System.Data.OleDb" />
    </connectionStrings>
    <startup> 
        <supportedRuntime version="v4.0" sku=".NETFramework,Version=v4.5" />
    </startup>
</configuration>
